# Supplementary material for: Peptaibol-Containing Extracts of Trichoderma atroviride and the Fight against Resistant Microorganisms and Cancer Cells
Source: Molecules. 2021 Oct 4;26(19):6025. doi: 10.3390/molecules26196025 (PMC8512731; doi:10.3390/molecules26196025)
Supplement: Supplementary file 1 [file molecules-26-06025-s001.zip]

Archive with 1 entries (1 files):
- molecules-1390556-supplementary.pdf
